# Supplementary material for: Intensity Thresholds on Raw Acceleration Data: Euclidean Norm Minus One (ENMO) and Mean Amplitude Deviation (MAD) Approaches
Source: PLoS One. 2016 Oct 5;11(10):e0164045. doi: 10.1371/journal.pone.0164045 (PMC5051724; doi:10.1371/journal.pone.0164045)
Supplement: S2 File — (XLSX) [file pone.0164045.s002.xlsx]

## Sheet: Sheet1
Mean (Standard Error) ENMO and MAD values for the activities stratified by accelerometer brand and monitor placement
ENMO = Euclidean Norm Minus One
MAD = Mean Amplitude Deviation
Activity		ENMO - ActiGraph - Hip	ENMO - GENEActiv - Hip	ENMO - ActiGraph - Wrist	ENMO - GENEActiv - Wrist	MAD - ActiGraph - Hip	MAD - GENEActiv - Hip	MAD - ActiGraph - Wrist	MAD - GENEActiv - Wrist
1	Lying flat on back with legs straight	4.5 (0.4)	7.6 (1.5)	9.2 (1.1)	13.4 (0.9)	1.4 (0.2)	9.0 (0.2)	2.5 (0.6)	9.8 (0.6)
2	Lying on back with both legs bent	2.3 (0.3)	6.6 (1.5)	5.6 (1.4)	7.3 (0.7)	1.5 (0.3)	9.0 (0.2)	1.1 (0.3)	8.6 (0.3)
3	Lying on side with both legs straight	6.8 (2.8)	7.4 (0.7)	7.8 (1.4)	12.4 (1.1)	0.8 (0.2)	7.2 (0.3)	3.5 (0.6)	10.4 (0.5)
4	Lying on side with both legs bent	3.8 (0.9)	6.6 (0.7)	6.0 (1.5)	9.1 (1.1)	0.7 (0.2)	7.0 (0.2)	3.3 (0.6)	10.0 (0.5)
5	Sitting on chair whilst watching TV with both feet on floor (knees at 90 degrees)	4.7 (0.7)	6.7 (0.6)	13.1 (2.0)	13.1 (1.1)	1.3 (0.3)	8.1 (0.6)	5.1 (1.0)	10.6 (0.8)
6	Sitting on chair whilst watching TV with legs crossed (right leg over left leg)	2.7 (0.6)	6.4 (1.2)	8.4 (1.7)	9.1 (0.8)	0.9 (0.2)	7.6 (0.2)	5.2 (1.0)	11.3 (0.8)
7	Sitting on a chair whilst watching TV with right foot resting on left thigh	3.1 (0.7)	6.0 (0.9)	9.5 (1.9)	10.0 (1.4)	1.3 (0.2)	8.2 (0.3)	8.0 (1.8)	13.6 (1.6)
8	Sitting on chair whilst watching TV with legs stretched out forwards (feet touching floor)	2.7 (0.6)	5.7 (0.8)	9.4 (2.1)	9.3 (1.1)	1.6 (0.3)	7.8 (0.3)	8.0 (1.5)	13.1 (1.3)
9	Sitting on chair whilst watching TV with legs bent backwards underneath chair	2.9 (0.7)	5.9 (1.1)	9.4 (2.2)	8.7 (0.9)	1.5 (0.3)	9.6 (2.3)	6.7 (1.2)	11.5 (0.9)
10	Sitting on a chair with some upper body movement (typing a set statement on a computer)	3.7 (0.7)	7.4 (1.4)	13.6 (1.7)	17.6 (1.5)	1.0 (0.2)	18.7 (8.1)	21.1 (2.0)	27.2 (1.8)
11	Sitting whilst playing games on a mobile phone	1.9 (0.3)	6.3 (1.3)	9.9 (1.3)	9.6 (1.1)	1.2 (0.2)	7.5 (0.3)	9.3 (1.5)	14.1 (1.6)
12	Standing still	3.6 (0.7)	7.7 (1.4)	10.3 (1.6)	10.8 (0.9)	1.8 (0.3)	7.3 (0.8)	7.5 (1.1)	11.3 (1.0)
13	Washing pots	5.9 (0.7)	9.8 (1.5)	53.8 (5.4)	58.5 (6.6)	6.9 (0.8)	13.9 (3.7)	100.2 (8.3)	102.6 (9.8)
14	Dusting (set area)	18.4 (2.2)	19.8 (1.7)	67.3 (7.5)	72.3 (7.4)	29.3 (2.3)	32.8 (2.7)	84.2 (6.6)	86.2 (6.5)
15	Sweeping floor (set area)	22.4 (1.8)	25.8 (2.2)	107.5 (9.2)	118.0 (7.7)	37.4 (3.1)	44.2 (4.5)	174.3 (10.4)	173.0 (10.1)
16	Self-paced free-living walk around the room	58.5 (3.7)	64.8 (3.6)	103.1 (7.4)	110.9 (5.6)	119.3 (6.3)	127.3 (6.1)	151.5 (6.2)	151.6 (6.3)
1 - 4	Lying activities	4.4 (0.7)	7.1 (0.6)	7.1 (0.7)	10.5 (0.5)	1.1 (0.1)	8.0 (0.1)	2.6 (0.3)	9.7 (0.3)
5 - 9	Sitting - watching TV activities	3.2 (0.3)	6.2 (0.4)	10.0 (0.9)	10.0 (0.5)	1.3 (0.1)	8.2 (0.5)	6.6 (0.6)	12.0 (0.5)
1 - 11	Lying and Sitting activities (sedentary behaviours)	3.6 (0.3)	6.6 (0.3)	9.3 (0.5)	10.9 (0.4)	1.2 (0.1)	9.1 (0.8)	6.7 (0.5)	12.7 (0.4)
